# Supplementary material for: Study on the Absorption and Immunity Regulation of Simulated Breast Milk Nutrients in Rats
Source: Front Nutr. 2022 Mar 15;9:769846. doi: 10.3389/fnut.2022.769846 (PMC8965348; doi:10.3389/fnut.2022.769846)
Supplement: Supplementary file 1 [file Data_Sheet_1.xlsx]

## Sheet: IL-4  0~5 weeks
	IL-4 ELISA（pg/mL）
7.31		Group 1	Group 2	Group 3	Group 4	Group 5	Group 6	Group 7	0-week
	1	64.1951	67.3004	49.7332	70.142	68.2673	83.2016	52.7928	64.2001
	2	66.5159	63.8028	77.0372	67.5682	68.2991	67.7589	72.4616	60.9272			8.77801
	3	41.4117	66.5813	46.4695	76.6877	59.1796	74.0186	67.6042	65.5346			3.10349
	4	53.0159	55.6309	44.4041	43.7051	60.4506	55.589	65.8524	60.443
	5	42.0982	38.5893	54.7311	62.8337	81.4857	54.9535	58.1946	55.5025
	6	41.4517	43.292	58.0675	57.6544	76.6877	82.8521	64.9944	67.5682
	7	48.8367	50.1872	43.3873	73.5737	70.0785	63.0879	84.0412	72.6877
	8	49.0934	39.3201	67.5047	64.5814	54.8899	70.2373	64.486	43.7051
1-week	Mean	50.8273	53.088	55.1668	64.5933	67.4173	68.9624	66.3034	61.3211
		Group 1	Group 2	Group 3	Group 4	Group 5	Group 6	Group 7
8.7	1	39.8109	54.7361	72.3515	83.8031	64.381	63.0438	74.6436
	2	43.5549	48.8568	81.8976	74.6102	72.7716	83.7362	56.2912
	3	55.021	60.3804	55.5558	57.0267	56.0907	76.783	60.0018
	4	68.0581	70.2453	53.2492	69.0276	84.085	61.0381	81.3628
	5	57.4947	67.6435	82.0841	65.0161	67.5233	76.2816	65.3838
	6	45.2932	73.7594	64.2521	64.9493	69.913	88.2825	89.6675	9.92356	12.0088	11.9457	10.3794	8.99025	10.9148	9.31783
	7	68.8939	71.2339	47.2321	55.021	79.9588	67.7239	74.0084	3.50851	4.24575	4.22345	3.66967	3.17853	3.85895	3.29435
	8	51.2101	44.4289	55.6895	92.3608	57.2272	75.3685	70.6913
2-week	Mean	53.6671	61.4105	64.039	70.2268	68.9938	74.0322	71.5063	10.8618	11.0678	13.3859	12.8471	9.9389	9.56957	10.9875
		Group 1	Group 2	Group 3	Group 4	Group 5	Group 6	Group 7	3.84022	3.91306	4.73261	4.54215	3.51393	3.38335	3.88468
8.14	1	55.815	66.4792	77.3492	81.6388	80.8841	73.3371	59.326
	2	54.765	87.037	66.9058	77.6028	67.562	89.3827	86.003
	3	39.5397	57.5213	63.887	72.929	87.3155	71.0074	77.8981
	4	51.4509	60.6713	80.4248	89.4155	97.1594	62.2463	96.0766
	5	39.5069	64.9042	48.3664	57.3572	87.9389	88.0702	58.6041
	6	50.7946	50.204	83.0835	64.5104	94.8297	97.9478	67.2011
	7	45.1116	63.7557	52.0195	79.1779	76.1919	84.3464	96.2406
	8	62.3448	80.5232	80.0679	70.7449	65.2651	59.3588	82.9185
3-week	Mean	49.916	66.387	69.013	74.1721	82.1433	78.2121	78.0335	8.06236	12.0033	13.4467	10.1018	11.8398	13.8105	15.0678
		Group 1	Group 2	Group 3	Group 4	Group 5	Group 6	Group 7	2.85047	4.24379	4.75411	3.57152	4.18599	4.88277	5.32726
8.21	1	72.9434	55.3443	84.6056	86.5654	104.744	87.7818	62.9806
	2	56.1431	88.6539	83.9974	93.3908	84.9098	88.2887	93.4246
	3	77.1106	55.2429	65.5824	74.1648	110.116	73.5566	89.1672
	4	54.7361	75.7529	73.6242	87.7818	101.5	96.2629	81.4633
	5	47.9783	68.3193	89.7256	96.3305	97.3441	105.96	99.4391
	6	49.6002	63.8254	72.2388	64.3998	85.7545	101.939	103.087
	7	44.8697	60.7506	57.9123	88.1535	71.0562	101.61	94.168
	8	47.708	76.44	74.131	91.4986	82.5107	96.7021	78.8519
4-week	Mean	56.3862	68.0412	75.2272	85.2857	92.242	94.0127	87.8227	12.1368	11.6552	10.5601	10.7056	13.2391	10.4583	12.9803
		Group 1	Group 2	Group 3	Group 4	Group 5	Group 6	Group 7	4.291	4.12073	3.73355	3.785	4.68074	3.69756	4.58925
8.28	1	70.5653	68.8642	74.1648	74.3936	91.7508	64.5546	84.8864
	2	53.2827	79.4602	88.6781	70.6345	78.643	79.166	90.2435
	3	42.5186	80.4408	69.0982	89.1914	60.9917	84.7556	79.7217
	4	58.1298	50.5292	56.4154	81.2507	94.6927	87.3053	76.5837
	5	64.2473	72.1382	64.4239	80.5062	75.2108	81.0292	67.1696
	6	47.2845	49.9033	72.752	60.959	89.7495	73.9033	56.7096
	7	65.551	66.2461	57.9832	77.3355	66.4178	93.0389	85.8997
	8	58.2301	74.1975	85.0171	74.7217	93.344	92.5607	83.0885
5-week	Mean	57.4762	67.7224	71.0666	76.1241	81.35	82.0392	78.0378
		9.47595	11.8175	11.6561	8.30478	13.0003	9.62128	11.0916
		3.35026	4.17812	4.12106	2.93618	4.59631	3.40164	3.92146

## Sheet: IFN-γ   0~5 weeks
	IFN-γ ELISA（pg/mL）
7.31		Group 1	Group 2	Group 3	Group 4	Group 5	Group 6	Group 7	0-week
	1	1223.86	1633.08	1523.09	1628.33	1750.1	1602.39	1499.77	1145.81
	2	1393.36	1081.6	1482.86	1753.77	1220.11	1382.33	1234.2	1557.85			173.655
	3	1009.38	1409.86	1470.45	1189.66	1411.81	1654.83	1425.35	1580.4			61.3965
	4	996.85	1507.74	1646.94	1253.37	1450.15	1899.54	1577.02	1144.55
	5	1412.84	1447.9	1213.34	1384.19	1867.96	1228.57	1675.69	1276.49
	6	1316.75	1652.01	1367.83	1769.85	1195.3	1341.33	1787.17	1310.88
	7	1030.27	1036.3	1304.68	1333.44	1791.28	1185.15	1653.7	1466.9
	8	1540.57	1152.45	1174.4	1461.43	1737.15	1789.02	1290.02	1245.37
1-week	Mean	1240.49	1365.12	1397.95	1471.76	1552.98	1510.39	1517.87	1341.03
		Group 1	Group 2	Group 3	Group 4	Group 5	Group 6	Group 7
8.7	1	1268.32	1611.7	1628.48	1687.66	1615.13	1871.59	1475.3
	2	1073.52	1179.97	1713.77	1529.26	1808.35	1333.15	1911.05
	3	1261.95	1524.04	1391.77	1753.4	1732.74	1390.59	1245.53
	4	1058.58	1612.23	1672.58	1297.75	1224.06	1576.08	1472.98
	5	1248.78	1219.62	1368.54	1424.82	1790.21	1929.61	1929.03
	6	1547.58	1123.69	1333.73	1492.13	1631.38	1590.18	1409.15	209.14	244.084	162.031	222.674	266.73	264.193	192.964
	7	1310.49	1645.89	1145.15	1401.59	1347.65	1322.7	1602.37	73.9421	86.2969	57.2866	78.7272	94.3033	93.4062	68.2232
	8	1485.16	1352.87	1478.2	1484.58	1467.18	1362.16	1408.4
2-week	Mean	1281.8	1408.75	1466.53	1508.9	1577.09	1547.01	1556.73	172.252	215.345	194.957	149.377	212.762	241.761	245.096
		Group 1	Group 2	Group 3	Group 4	Group 5	Group 6	Group 7	60.9002	76.1359	68.9277	52.8126	75.2226	85.4755	86.6545
8.14	1	1086.56	1759.6	1876.47	1761.58	1587.45	1701.45	1813.71
	2	1197.81	1422.79	1240.85	1386.52	1957.65	1426.82	1383.06
	3	1492.45	1193.56	1312.82	1787.81	1555.21	1611.63	1518.36
	4	1471.73	1713.54	1307.64	1822.35	1308.22	1632.93	1595.33
	5	1038.55	1505.69	1524.17	1611.05	1777.44	1911.59	1421.64
	6	1344.49	1636.96	1601.27	1348.52	1809.68	1550.6	1691.08
	7	1254.1	1079.07	1528.72	1315.13	1645.6	1898.35	1836.74
	8	1062.38	1362.91	1798.17	1645.02	1764.56	1487.85	1778.02
3-week	Mean	1243.51	1459.27	1523.77	1584.75	1675.73	1652.65	1629.74	179.644	243.294	232.064	207.392	197.828	177.46	177.359
		Group 1	Group 2	Group 3	Group 4	Group 5	Group 6	Group 7	63.5137	86.0173	82.0469	73.3241	69.9427	62.7415	62.7058
8.21	1	1182.84	1484.95	1324.63	1434.96	1486.67	2039.46	1614.81
	2	1065.83	1541.26	1634.93	1932.01	2025.67	2018.2	2031.99
	3	1437.18	1505.64	1403.94	1663.66	2037.16	1639.44	1920.03
	4	1359.68	1352.8	1857.3	1773.98	1726.29	2003.83	1727.44
	5	1230.39	1509.08	1736.63	1941.2	1515.4	1895.2	1483.23
	6	1222.92	1294.75	1730.89	1883.26	1867.65	1790.07	1802.14
	7	1455.61	1914.77	1887.76	1484.37	1608.49	1530.93	1849.26
	8	1317.16	1390.71	1800.96	1856.73	2087.15	1817.08	1817.16
4-week	Mean	1283.95	1499.24	1672.13	1746.27	1794.31	1841.78	1780.76	133.19	188.91	206.695	198.768	243.552	185.227	172.335
		Group 1	Group 2	Group 3	Group 4	Group 5	Group 6	Group 7	47.0899	66.7898	73.0778	70.275	86.1086	65.4877	60.9296
8.28	1	1372.6	1635.44	1659.46	1978.65	1412.84	2027.59	1781.09
	2	1317.48	1331.08	1933.29	1442.09	1510.73	1778.11	1336.45
	3	1064.83	1625.32	1826.45	1953.58	1848.54	1935.08	1807.35
	4	1342.43	1566.23	1575.18	1841.97	1849.13	1683.21	1946.42
	5	1320.38	1372.86	1562.65	1668.29	2009.68	1431.35	1651.58
	6	1311.1	1170.4	1288.7	1381.21	1532.21	1860.47	1694.55
	7	1488.44	1701.12	1618.16	1627.11	1634.87	1901.06	1790.64
	8	1102.22	1463.58	1369.28	1550.12	1892.1	1391.96	1840.18
5-week	Mean	1289.93	1483.25	1604.15	1680.38	1711.26	1751.1	1731.03
		139.917	181.779	213.22	225.498	216.06	233.393	182.65
		49.4683	64.2686	75.3845	79.7257	76.3886	82.5169	64.5765

## Sheet: IL-2   0~5 weeks
	IL-2 ELISA（pg/mL）
7.31		Group 1	Group 2	Group 3	Group 4	Group 5	Group 6	Group 7	0-week
	1	1055.79	1408.14	819.574	1017.72	1012.76	952.771	1236.23	1124.5
	2	904.099	913.666	1463.54	1444.83	1373.83	1224.15	1403.55	921.776			104.699
	3	1092.26	1063.3	1413.08	1227.42	1653.98	1378.78	1235.68	1224.67			37.0166
	4	939.945	1165.4	958.825	1227.42	1147.06	1365.02	981.392	938.46
	5	925.262	1036.43	1531.79	968.733	1525.74	1314.38	1398.05	1019.34
	6	1012.35	900.31	1149.26	1248.34	1363.92	1601.69	1334.99	1130.53
	7	1166.27	1133.33	1282.98	1592.34	926.902	1609.4	1501.03	994.275
	8	1247.25	1447.58	1073.07	1442.63	1497.67	968.182	1169.08	1012.51
1-week	Mean	1042.9	1133.52	1211.52	1271.18	1312.73	1301.8	1282.5	1045.76
		Group 1	Group 2	Group 3	Group 4	Group 5	Group 6	Group 7
8.7	1	1278.02	793.169	1354.44	1153.6	1083.71	1636.73	1363.25
	2	873.919	1275.21	1348.75	1212.47	1518.97	1476.05	1343.99
	3	999.699	1194.32	1145.34	1407.27	1638.93	973.658	1044.64
	4	1046.8	1359.4	1401.17	1427.44	1619.12	1455.69	1368.2
	5	1326.19	1142.59	1449.09	1617.47	1270.8	1156.9	1397.14
	6	923.607	979.16	1387.96	1669.75	901.572	1588.86	1351.69	122.018	204.293	254.205	214.729	258.752	248.937	163.174
	7	1092.41	1236.69	1002.27	1010.53	1518.42	1063.35	1503.02	43.1398	72.2285	89.8751	75.9181	91.4827	88.0124	57.6906
	8	1012.73	1358.3	966.504	1023.73	1268.6	1312.07	1242.19
2-week	Mean	1069.17	1167.35	1256.94	1315.28	1352.52	1332.91	1326.77	159.484	195.137	190.672	254.276	266.639	246.844	134.552
		Group 1	Group 2	Group 3	Group 4	Group 5	Group 6	Group 7	56.386	68.9914	67.4127	89.9003	94.271	87.2724	47.5713
8.14	1	1121.32	1057.83	1151.16	1647.68	1548.38	1213.57	1520.16
	2	1242.33	1510.39	1561.94	1534.81	1646.05	1439.85	1490
	3	1250.31	930.852	1548.92	1122.95	1474.04	1042.09	1115.35
	4	792.478	1166.9	1033.41	1478.38	1486.52	1336.21	1501.94
	5	955.813	1200	1370.39	1017.13	1487.6	1430.08	1518.53
	6	1309.07	1364.65	1524.35	1128.92	1224.42	1546.75	1463.18
	7	842.401	1020.39	1131.63	1367.75	1157.68	1529.69	1104.5
	8	999.695	1538.07	1049.69	1554.35	1135.97	1566.83	1217.37
3-week	Mean	1064.18	1223.64	1296.44	1356.5	1395.08	1388.13	1366.38	195.861	226.553	229.903	236.709	193.563	183.022	186.56
		Group 1	Group 2	Group 3	Group 4	Group 5	Group 6	Group 7	69.2473	80.0986	81.283	83.6894	68.4349	64.7079	65.9588
8.21	1	1006.82	1367.41	1429.5	1306.93	1555.28	1562.95	1322.87
	2	853.254	1326.19	1663.93	1189.71	1144.21	1703	1473.04
	3	823.951	1125.48	1043.59	1650.01	1519.95	1575.61	1227.94
	4	1035.03	1155.27	967.585	1606.66	1646.27	1091.76	1619.65
	5	873.919	1196.67	1673.03	1461.07	1556.88	1651.08	1576.66
	6	1117.99	1258.49	1570.26	1041.45	1459.47	1434.31	1431.2
	7	1046.8	1007.73	1250.73	1500.15	1136.18	1071.96	1758.27
	8	1459.47	1578.29	1219.68	1462.14	1453.05	1745.82	1085.53
4-week	Mean	1027.15	1251.94	1352.29	1402.26	1433.91	1479.56	1436.9	203.898	174.612	273.772	208.477	191.212	263.221	219.633
		Group 1	Group 2	Group 3	Group 4	Group 5	Group 6	Group 7	72.0889	61.7346	96.7931	73.7079	67.6036	93.0628	77.6522
8.28	1	996.219	1219.63	1341.64	1054.72	1438.18	1644.12	1404.39
	2	872.408	1305.71	896.504	1377.57	1613.01	1141.6	1478.94
	3	1115.08	1545.44	1466.07	1665.57	923.856	972.66	1019.86
	4	1295.02	951.454	1453.73	1555.34	1335.21	1643.05	1543.83
	5	1023.73	1200.59	1262.8	1159.83	1564.75	1434.42	1091.72
	6	1022.83	865.934	1312.14	1033.8	1614.62	1233.31	1423.16
	7	1291.31	1230.09	972.123	1349.69	1005.37	1427.99	1628.57
	8	919.525	1414.33	1488.59	1459.63	1412.43	1536.32	1288.5
5-week	Mean	1067.01	1216.65	1274.2	1332.02	1363.43	1379.18	1359.87
		157.238	223.252	225.208	231.542	266.226	242.879	213.412
		55.592	78.9315	79.6229	81.8625	94.125	85.8705	75.4524

## Sheet: IgA   0~5 weeks
	IgA ELISA（μg/mL）
7.31		Group 1	Group 2	Group 3	Group 4	Group 5	Group 6	Group 7	0-week
	1	191.158	147.113	146.137	155.993	166.969	232.532	178.812	162.563
	2	199.239	128.023	227.504	153.418	234.43	204.84	216.904	114.438			39.5305
	3	141.716	150.488	157.202	238.445	188.935	170.855	214.063	130.776			13.9761
	4	201.499	205.45	197.725	170.999	166.914	198.347	151.076	221.344
	5	122.513	214.172	162.119	179.967	230.312	226.727	229.546	217.703
	6	214.011	190.799	213.796	234.751	176.859	211.843	147.579	147.202
	7	117.56	168.335	212.287	228.445	231.644	202.165	239.546	197.725
	8	131.202	209.322	160.699	206.515	228.092	221.521	233.153	162.119
1-week	Mean	164.862	176.713	184.684	196.067	203.019	208.604	201.335	169.234
		Group 1	Group 2	Group 3	Group 4	Group 5	Group 6	Group 7
8.7	1	159.594	200.369	168.219	188.32	250.854	173.693	213.577
	2	204.024	138.241	148.755	207.581	243.207	249.464	175.467
	3	189.185	168.74	214.706	252.07	257.023	215.402	176.908
	4	118.71	170.652	172.216	202.889	174.736	247.986	249.356
	5	137.726	169.609	221.918	194.721	164.83	203.845	235.887
	6	186.408	167.35	163.787	209.58	192.288	222.44	226.524	40.2329	32.7228	31.4839	35.3806	30.8578	19.5089	37.0245
	7	133.635	221.637	217.574	191.158	225.742	241.643	207.632	14.2245	11.5693	11.1313	12.5089	10.9099	6.89743	13.0902
	8	150.666	204.714	234.518	195.155	197.415	171.347	176.126
2-week	Mean	159.993	180.164	192.712	205.184	213.262	215.727	207.685	30.4035	26.6863	32.7142	20.4234	35.6604	31.1065	29.0384
		Group 1	Group 2	Group 3	Group 4	Group 5	Group 6	Group 7	10.7493	9.43502	11.5662	7.22078	12.6079	10.9978	10.2666
8.14	1	202.823	155.693	186.022	253.137	177.268	236.336	190.532
	2	217.944	220.331	222.1	210.339	215.557	201.939	226.135
	3	135.355	221.127	221.039	168.603	236.955	195.042	192.124
	4	115.105	214.584	165.95	163.386	221.039	242.574	251.899
	5	208.925	131.022	158.169	183.37	201.674	240.05	230.766
	6	111.568	194.246	233.04	199.109	243.41	223.731	248.009
	7	113.956	130.049	188.41	246.505	182.662	234.303	181.513
	8	147.911	200.259	196.015	248.628	249.954	185.315	209.544
3-week	Mean	156.698	183.414	196.343	209.135	216.065	219.911	216.315	45.8764	38.7649	27.1781	36.6335	27.2178	22.5168	26.947
		Group 1	Group 2	Group 3	Group 4	Group 5	Group 6	Group 7	16.2197	13.7055	9.60892	12.9519	9.62295	7.9609	9.52721
8.21	1	170.13	201.073	204.631	214.09	195.867	268.544	259.445
	2	190.902	177.643	244.896	207.321	203.503	252.358	236.912
	3	179.823	218.515	222.941	267.718	236.565	184.586	192.829
	4	208.185	151.176	221.986	218.602	286.549	266.375	237.606
	5	144.105	198.643	188.664	245.329	237.867	203.243	230.577
	6	140.205	221.205	202.201	165.495	247.672	252.532	215.478
	7	159.792	161.164	226.672	267.891	290.02	279.259	260.689
	8	134.267	226.846	206.714	200.119	183.11	225.024	218.862
4-week	Mean	165.926	194.533	214.838	223.321	235.144	241.49	231.55	26.181	28.4577	17.628	35.2293	39.7699	33.7848	22.7161
		Group 1	Group 2	Group 3	Group 4	Group 5	Group 6	Group 7	9.2564	10.0613	6.23243	12.4554	14.0608	11.9447	8.03136
8.28	1	166.531	234.568	219.175	241.776	228.659	208.451	241.776
	2	167.35	213.081	242.525	183.014	274.481	175.303	183.014
	3	160.138	164.093	216.251	254.983	253.387	200.783	254.983
	4	193.678	224.156	167.769	174.397	190.813	233.179	200.397
	5	146.93	220.251	204.374	249.931	258.528	266.948	249.931
	6	149.45	153.441	241.599	243.46	235.927	214.567	243.46
	7	204.453	167.28	180.709	215.01	187.091	242.574	215.01
	8	155.742	156.424	163.249	167.149	177.164	239.915	167.149
5-week	Mean	168.034	191.662	204.456	216.215	225.756	222.715	219.465
		20.6706	34.2885	31.1504	36.4404	36.6463	28.6732	33.1928
		7.30815	12.1228	11.0133	12.8836	12.9564	10.1375	11.7354

## Sheet: IgG   0~5 weeks
	IgG ELISA（mg/mL）
7.31		Group 1	Group 2	Group 3	Group 4	Group 5	Group 6	Group 7	0-week
	1	6.14255	8.43023	12.0901	7.74437	11.2337	8.34021	8.85032	7.43573
	2	10.9627	8.38736	11.2424	10.2992	10.7236	9.73337	9.48903	9.34758			2.15959
	3	7.25705	9.61335	8.71658	9.75052	8.77316	12.2153	7.98992	6.75844			0.76353
	4	7.31823	6.71557	7.89068	9.27899	12.6912	9.65193	10.5607	12.5497
	5	6.93368	11.971	9.93056	11.1737	10.7836	9.55454	12.5197	11.2637
	6	10.1499	9.40759	9.1461	12.0353	10.505	8.0873	11.7781	8.96097
	7	9.81779	10.8393	7.88583	9.42474	9.75909	12.5669	8.53311	6.31169
	8	9.42013	7.1871	9.97771	9.78053	8.97892	12.0267	11.399	8.57515
1-week	Mean	8.50025	9.06894	9.60999	9.93592	10.431	10.272	10.14	8.90037
		Group 1	Group 2	Group 3	Group 4	Group 5	Group 6	Group 7
8.7	1	6.27472	9.45695	12.1431	12.5324	12.2218	12.5324	11.7887
	2	7.45424	13.4008	9.04134	10.6619	12.2218	11.6619	12.9845
	3	10.3055	8.99322	10.6994	7.32683	7.75952	12.3268	9.68444
	4	7.67911	8.99322	10.9881	8.72636	11.3119	8.72636	8.47262
	5	6.72022	8.01764	9.22071	13.2849	13.0968	13.2849	13.018
	6	9.74964	12.4274	10.7563	12.8693	9.67569	12.8693	8.86635	1.78576	1.76956	1.51166	1.28873	1.26922	1.76539	1.66478
	7	10.8613	7.65453	8.08764	11.7887	12.3181	11.7887	13.2718	0.631363	0.625635	0.534452	0.455635	0.448738	0.624158	0.588589
	8	8.10076	10.0388	11.8019	10.7081	12.5806	10.7081	12.6582
2-week	Mean	8.39318	9.87283	10.3423	10.9873	11.3983	11.7373	11.3431	1.70511	2.03832	1.42042	2.08893	1.80082	1.45355	2.00971
		Group 1	Group 2	Group 3	Group 4	Group 5	Group 6	Group 7	0.602849	0.720653	0.502193	0.738549	0.636685	0.513907	0.71054
8.14	1	6.19166	11.0958	11.6703	12.7498	12.4933	12.708	8.70921
	2	9.39823	9.86978	10.2385	13.7564	12.9006	9.8655	13.0421
	3	8.09931	11.4602	12.9458	9.49683	11.4816	14.0647	13.7389
	4	9.73689	12.7131	13.4606	13.7692	13.5393	11.1516	12.3476
	5	8.96097	9.19246	10.9286	7.97071	10.8429	11.3242	11.9103
	6	6.31169	6.93329	8.75949	11.8675	12.1161	12.2922	14.1258
	7	8.57515	10.8901	12.5834	10.3799	11.6831	10.007	12.7891
	8	6.15308	9.5697	7.67491	13.0078	13.7965	14.2708	10.1141
3-week	Mean	7.92837	10.2156	11.0327	11.6248	12.3567	11.9605	12.0971	1.49888	1.74739	2.05111	2.13172	1.02506	1.67751	1.83967
		Group 1	Group 2	Group 3	Group 4	Group 5	Group 6	Group 7	0.529935	0.617795	0.725177	0.753676	0.362412	0.593091	0.65042
8.21	1	10.4185	12.0153	12.2105	8.9549	8.85015	10.9886	13.6785
	2	10.4742	12.8724	9.57568	12.4863	11.5316	16.0352	9.58417
	3	8.09931	8.77802	12.9997	10.3466	10.6364	13.9331	12.7833
	4	6.34204	9.57568	8.14159	11.0861	15.403	10.3521	13.1185
	5	10.3436	10.0212	9.79207	15.4821	14.1665	11.6377	15.0992
	6	6.62264	7.47121	14.5504	13.485	12.9785	10.8061	9.39324
	7	9.01986	12.6051	11.5698	16.1031	11.9687	16.6717	10.8698
	8	11.2699	10.454	13.3492	9.63084	16.0522	11.485	15.4057
4-week	Mean	9.07377	10.4741	11.5236	12.1969	12.6984	12.7387	12.4915	1.87571	1.91144	2.18364	2.66046	2.44223	2.47962	2.32568
		Group 1	Group 2	Group 3	Group 4	Group 5	Group 6	Group 7	0.663165	0.675795	0.772034	0.940615	0.863459	0.876677	0.822252
8.28	1	9.99068	11.6356	12.8863	12.8339	11.0413	8.76902	11.9459
	2	6.05305	8.95255	13.2752	8.10043	11.8891	13.1127	8.28993
	3	11.22	8.64666	10.9845	13.1782	14.0625	13.9604	10.5126
	4	8.00451	12.6626	7.65471	15.2118	10.7748	14.2307	13.8403
	5	8.56449	10.5476	10.1892	14.2453	13.5339	8.28834	15.2074
	6	7.01622	10.9977	12.5673	10.1966	15.3102	9.37206	11.841
	7	11.2944	12.1731	9.57308	9.38954	12.4047	15.769	12.4441
	8	9.05997	7.57675	13.2308	11.64	8.53742	13.1354	14.203
5-week	Mean	8.90041	10.3991	11.2952	11.8495	12.1942	12.0797	12.2855
		1.88599	1.82479	2.04784	2.46873	2.133	2.84411	2.20641
		0.6668	0.64516	0.724022	0.872827	0.75413	1.00554	0.780084

## Sheet: IgM   0~5 weeks
	IgM ELISA（μg/mL）
7.31		Group 1	Group 2	Group 3	Group 4	Group 5	Group 6	Group 7	0-week
	1	538.403	531.92	577.035	798.173	669.398	948.262	973.129	849.683
	2	510.872	737.997	728.013	655.188	975.793	1148.97	1102.79	624.283			155.735
	3	741.334	924.174	986.451	865.669	695.597	678.723	851.459	931.388			55.0605
	4	568.154	643.361	1050.39	862.116	851.015	942.934	977.037	520.643
	5	795.953	631.421	694.265	842.134	1013.98	715.135	1037.96	779.897
	6	534.85	882.163	802.169	836.805	868.51	777.746	668.954	975.793
	7	625.543	549.609	843.466	996.664	787.96	1126.77	900.305	695.597
	8	722.24	912.234	613.003	854.567	1129.44	1005.54	883.875	851.015
1-week	Mean	629.669	726.61	786.849	838.915	873.961	918.011	924.439	778.537
		Group 1	Group 2	Group 3	Group 4	Group 5	Group 6	Group 7
8.7	1	608.681	734.24	868.688	1050.29	1102.22	1080.08	842.644	109.494	161.705	168.614	93.9711	158.95	178.971	132.374
	2	603.906	637.068	586.11	834.831	968.524	1038.84	1008.46	38.712	57.1714	59.614	33.2238	56.1972	63.2758	46.8014
	3	584.807	547.863	766.142	1158.21	874.331	1133.04	1051.87
	4	438.092	780.835	914.266	977.64	1093.97	651.22	951.432
	5	624.742	667.677	1003.25	653.39	928.156	1106.99	742.374
	6	833.529	925.943	662.506	978.942	903.848	658.599	929.458
	7	451.982	860.441	976.772	907.755	1085.72	1030.6	1136.07
	8	963.316	959.843	853.12	725.88	1188.6	812.259	962.881
2-week	Mean	638.632	764.239	828.857	910.868	1018.17	938.953	953.149	178.746	144.99	147.5	167.34	113.858	200.584	121.633
		Group 1	Group 2	Group 3	Group 4	Group 5	Group 6	Group 7	63.1963	51.2617	52.1491	59.1635	40.2547	70.9173	43.0038
8.14	1	556.275	1029.84	808.428	1145.23	1131.41	881.49	1141.22
	2	709.973	668.096	1051.67	668.541	1093.55	1011.13	741.157
	3	553.157	791.499	792.39	1119.39	873.025	1170.17	1061.47
	4	505.934	867.234	1110.03	1083.75	1127.85	1293.13	1132.31
	5	886.39	655.622	842.731	1217.84	1114.04	1225.18	976.826
	6	784.371	1011.13	983.538	701.508	910.893	820.902	1112.75
	7	530.882	856.987	1203.14	1149.68	1313.18	792.835	957.67
	8	983.063	721.556	850.75	1054.34	1092.66	1080.63	1107.8
3-week	Mean	688.756	825.245	955.335	1017.53	1082.08	1034.43	1028.9	181.09	143.697	154.534	211.008	137.43	189.649	135.333
		Group 1	Group 2	Group 3	Group 4	Group 5	Group 6	Group 7	64.025	50.8045	54.6359	74.6028	48.5889	67.051	47.8476
8.21	1	706.854	1089.24	1057.29	1020.02	968.099	1085.52	1047.53
	2	859.66	879.348	1047.53	1205.07	997.387	1479.75	1171.34
	3	979.945	1065.73	786.16	1291.6	1158.03	1228.14	882.517
	4	603.332	925.943	933.043	1267.19	1098.56	1207.57	1391.15
	5	737.346	1081.55	1170.9	997.831	1294.13	936.149	1279.17
	6	796.366	1193.53	1123.41	815.891	1393.66	1314.67	987.181
	7	620.04	692.971	1092.79	1170.01	1336.44	1139.39	1430.51
	8	761.309	831.866	1050.19	1071.94	1015.58	1447.36	1287.16
4-week	Mean	758.107	970.022	1032.67	1104.94	1157.74	1229.82	1184.57	123.679	165.518	121.175	159.798	165.435	182.337	197.047
		Group 1	Group 2	Group 3	Group 4	Group 5	Group 6	Group 7	43.727	58.5196	42.8417	56.4971	58.49	64.4659	69.6666
8.28	1	1020.18	902.604	883.675	1123.62	979.895	1066.57	1187.74
	2	554.423	781.335	775.144	767.626	1148.83	1122.29	1184.65
	3	920.343	789.738	940.479	1155.02	1335.44	856.514	929.039
	4	561.802	1111.68	770.722	815.387	1097.97	1343.85	1180.67
	5	809.655	629.652	947.612	1146.17	886.585	938.326	1136
	6	541.4	1061.11	1118.31	1010.74	871.992	875.087	908.697
	7	947.091	754.802	1098.85	926.386	1231.52	1101.95	752.591
	8	584.373	977.684	1035.17	1215.6	943.632	1039.6	962.206
5-week	Mean	742.408	876.075	946.246	1020.07	1061.98	1043.02	1030.2
		203.038	165.889	133.544	167.994	169.017	158.009	164.401
		71.7847	58.6508	47.215	59.3949	59.7566	55.8644	58.1244

## Sheet: Figure1-raw data
	Rat weight
		Group 1	Group 2	Group 3	Group 4	Group 5	Group 6	Group 7
	1	67.3	58.7	61.9	63.3	62.1	65.6	62.6
	2	74.1	65.5	69	58.8	56.7	68.2	60.9
	3	75.1	66.7	56.4	68.5	60.3	63.3	70.6
	4	63.2	63	70.5	63.5	66.9	67.8	64.7
	5	68.8	63.6	70.4	66.2	62.1	70.9	59.6
	6	59.3	69.5	66.2	58.7	68.2	62.6	64.3
	7	75	67.3	66.8	61.4	62.3	61	69.3
	8	65.3	59.2	71.3	71.2	61.8	70.6	65.9	5.87572	3.83012	5.12443	4.46478	3.60872	3.71791	3.82508
0-week	Mean	68.5125	64.1875	66.5625	63.95	62.55	66.25	64.7375	2.07738	1.35415	1.81176	1.57854	1.27588	1.31448	1.35237
		Group 1	Group 2	Group 3	Group 4	Group 5	Group 6	Group 7
	1	115.2	99.2	107	107.9	109.2	111.8	106.8
	2	123.5	112.4	118.6	101.3	114.2	116.6	102.9
	3	126.1	117.8	100.9	113.7	102.5	109.3	120.7
	4	110.4	111.8	117.6	105.7	99.4	116.4	109.3
	5	124.3	110.9	120.6	112.7	102.8	119.2	101.9
	6	103.4	118.5	111.2	99.9	110.4	104.2	111.7
	7	116.9	116.9	110.6	99	108.3	104	121.7
	8	115.7	104.7	120.7	121.9	101.9	122.5	119.6
1-week	Mean	116.937	111.525	113.4	107.762	106.087	113	111.825	7.66978	6.72559	7.16838	7.96545	5.13988	6.83249	7.98691
		Group 1	Group 2	Group 3	Group 4	Group 5	Group 6	Group 7	2.71168	2.37786	2.53441	2.81621	1.81722	2.41565	2.8238
	1	191.2	156.1	171.5	170.2	175.6	172.2	178.6
	2	184.2	176.9	189.2	169.5	179.5	179.6	166.8
	3	204.9	188.9	157.7	178.5	157.8	162.9	187.5
	4	168.2	180.5	174.8	168.8	157	183.6	165.3
	5	185.3	180.3	188.1	168.9	163.6	185.6	160.8
	6	166.2	185.5	178.5	159.8	163	170.7	177.1
	7	180.3	179.3	174.5	159.6	171.7	163.9	189.7
	8	160.9	167.9	193.5	180.9	158.9	183.4	184.6
2-week	Mean	180.15	176.925	178.475	169.525	165.888	175.238	176.3	14.568	10.4326	11.6065	7.6007	8.62065	9.05175	10.8977
		Group 1	Group 2	Group 3	Group 4	Group 5	Group 6	Group 7	5.15055	3.68848	4.10352	2.68725	3.04786	3.20028	3.85292
	1	257.6	209.2	226.7	221.3	235.2	231.1	241.2
	2	246.7	234.2	243.5	226.9	218.2	232.5	218.3
	3	255.2	253.4	204.7	221.4	204.9	216.2	248.9
	4	223.6	238.2	234.2	218.4	218.2	243.9	218.2
	5	236.2	241	242.6	219.2	224.1	225.4	217.4
	6	223.4	239.2	237.8	212.9	216.4	219.4	238.2
	7	241.5	232.7	232.1	220.9	242.6	215.6	252.5
	8	226.7	214.6	264.2	239.2	215.6	240.5	247
3-week	Mean	238.863	232.812	235.725	222.525	221.9	228.075	235.213	13.698	14.4018	16.8282	7.77648	11.9316	10.7743	14.9412
		Group 1	Group 2	Group 3	Group 4	Group 5	Group 6	Group 7	4.84296	5.09182	5.94966	2.7494	4.21845	3.80928	5.2825
	1	331.4	268.4	275.9	272.8	301.4	282.4	301.3
	2	303	288.8	300.2	293.8	279.1	285.5	274.5
	3	292.4	312.9	245	310.6	254.6	269.3	313.2
	4	279	306.8	292.5	263.1	264.4	295.9	272.8
	5	293.1	306.3	293.8	270.2	287.6	312.6	270.9
	6	280.5	300.2	301.7	269.4	274.4	272.4	287.8
	7	303.6	284.5	291.6	278.7	296.8	266.7	314.2
	8	296.5	275.9	325.4	298.1	274.6	300.4	315.9
4-week	Mean	297.438	292.975	290.762	282.088	279.113	285.65	293.825
		16.4502	16.0474	23.1038	16.7634	15.773	16.3073	19.6798
		5.81602	5.67362	8.16843	5.92677	5.57659	5.76551	6.95788
		Group 1	Group 2	Group 3	Group 4	Group 5	Group 6	Group 7
	1	397.8	287.4	312.4	328.4	340.2	325.5	346.2
	2	352.8	321.2	341.9	333.1	331.5	316.5	314.1
	3	301.7	362.3	274.3	397.6	295.5	306.8	365.3
	4	322.4	352.4	339.2	298.9	303.5	331.2	317.5
	5	327.3	351.9	331.8	305.4	327.8	374.6	310.7
	6	314.3	350.1	350.1	310.7	313.2	321.7	337.4
	7	353	317.8	336	324.7	342.5	310.6	367.8
	8	352.9	315.6	380.9	336.5	316.2	340.1	363.8
5-week	Mean	340.275	332.337	333.325	329.413	321.3	328.375	340.35
		30.3266	25.7276	30.669	30.6929	17.017	21.5721	24.0806
		10.7221	9.09607	10.8431	10.8516	6.01641	7.62687	8.51379

## Sheet: Table 2 raw data
	Control	Former type	New-L	New-M	New-H	New-C	New-MC
	1	2	3	4	5	6	7
	Contents of Vitamin A in rat serum (μg/ml)
1	1.762	2.64516	2.12637	2.8179	3.75295	3.40786	3.08664
2	0.864	2.39726	2.88022	3.78346	3.3398	3.19959	2.85295
3	1.85584	2.39531	3.09054	2.74585	3.37875	2.83494	2.87516
4	1.291	2.19083	3.08275	3.14195	3.15285	3.27165	4.04204
5	1.483	2.52774	2.83153	3.38557	3.83601	3.20096	3.70592
6	1.273	1.891	3.055	3.652	3.568	4.062	3.79
Mean	1.42147	2.34122	2.8444	3.25445	3.50473	3.3295	3.39212
	Contents of Vitamin E in rat serum (μg/ml)
1	0.298505	1.2247	1.43873	2.10655	2.7121	2.50768	1.44699
2	0.476756	1.47828	1.49533	1.50162	2.45456	1.54844	2.07181
3	0.514107	1.11298	1.73484	2.41449	2.6516	1.58276	2.50305
4	0.469858	1.60405	1.23948	1.80093	2.26523	2.81905	1.75095
5	0.294717	1.5914	1.58056	2.28107	2.21159	1.90255	2.32059
6	0.351028	1.19837	1.61983	2.50393	2.84743	2.65283	2.83682
Mean	0.400829	1.3683	1.51813	2.10143	2.52375	2.16888	2.15504
	Contents of Vitamin B1 in rat serum (μg/ml)
1	48.6575	76.6575	79.655	128.636	189.302	134.226	191.744
2	21.584	73.323	135.074	173.527	162.246	119.163	164.756
3	31.744	59.877	72.71	168.737	226.54	195.647	151.935
4	29.8185	58.6575	81.2565	126.312	231.994	183.905	170.318
5	45.655	87.638	82.796	106.731	201.25	115.762	106.844
6	31.936	102.584	101.284	188.204	160.938	171.235	124.346
Mean	34.8992	76.4562	92.1292	148.691	195.378	153.323	151.657
	Contents of Ca in rat femurs (ng/g)
1	3499.95	5349.31	5214.33	6121.39	5752.61	5739.31	5712.7
2	3108.24	4564.04	5036.23	4959.79	5895.91	7130.86	5492.64
3	4665.81	4599.25	6444.49	5023.43	6963.89	6031.94	4933.83
4	3675.07	5349.92	6070.31	5249.06	7332.27	6350.21	6563.15
5	4770.11	4236.44	5512.62	6108.79	6495.43	6436.91	4801.42
6	4751.29	5344.39	5698.24	5539.47	6168.64	6084.57	5067.63
7	3032.96	5486.98	4403.04	6683.45	4526.18	5373.07	7028.58
8	4101.32	4065.6	4666.56	6495.13	6823.84	4499.17	6790.53
Mean	3950.59	4874.49	5380.73	5772.56	6244.84	5955.75	5798.81
	Contents of Fe in rat liver* (μg/g)
1	24.2047	41.2309	44.4609	47.932	54.1768	54.2563	68.1135
2	31.9519	35.621	48.9407	64.5752	49.7204	45.7967	80.0376
3	28.0871	48.9463	33.2655	39.1154	47.1072	85.5295	44.7264
4	33.777	43.7486	71.9648	78.3228	76.3808	80.8464	46.82
5	31.8804	55.5316	56.4924	46.5912	76.8166	45.5108	72.2167
6	31.4888	35.3461	44.5858	70.2687	49.3631	70.859	57.6584
7	35.6312	39.9291	56.6672	47.4758	84.5323	53.0633	65.0704
8	27.1556	45.7698	48.1403	79.9987	75.1254	47.7047	55.0519
Mean	30.5221	43.2654	50.5647	59.285	64.1528	60.4458	61.2118
	Contents of Fe in rat kidney# (μg/g)
1	26.8895	27.3886	52.8148	35.2368	42.8077	41.469	44.4374
2	22.873	41.8375	40.9021	45.3259	45.1854	39.88	53.1733
3	30.7243	32.8588	34.0272	53.4497	47.5978	37.225	43.1073
4	32.1241	30.6889	44.7794	38.2448	60.6624	43.0562	37.8765
5	27.1538	34.3059	33.8259	35.0526	52.9831	46.2815	37.8314
6	26.6567	33.4389	34.6525	45.7989	54.5756	38.822	42.1649
7	24.7383	35.0217	33.5208	47.9246	44.4274	59.3944	40.4072
8	27.9615	28.7847	30.3992	36.4411	30.3992	40.1818	46.5463
Mean	27.3901	33.0406	38.1152	42.1843	47.3298	43.2887	43.193
	Contents of Zn in rat liver* (μg/g)
1	15.9365	18.791	27.792	27.9761	28.9019	28.2265	28.7959
2	19.2358	30.4565	29.1538	23.7134	39.624	39.3682	31.1287
3	20.8599	27.0904	22.377	30.2596	33.6324	29.4408	36.6532
4	14.5423	16.6737	32.084	35.5269	28.3812	28.6766	29.6809
5	21.7052	21.5156	30.7595	28.6208	35.6657	42.4915	42.3979
6	16.0062	17.9536	24.7419	26.7693	39.5116	27.352	25.2085
7	16.1444	26.4638	21.2247	33.9841	42.6532	26.3885	30.6086
8	13.6138	22.4718	26.7879	29.2548	32.5852	40.6138	26.2985
Mean	17.2555	22.6771	26.8651	29.5131	35.1194	32.8197	31.3465
	Contents of Zn in rat kidney# (μg/g)
1	21.7381	18.5658	22.6121	28.2265	26.8895	26.4091	26.6266
2	19.2363	24.5871	25.5783	30.3682	22.873	28.6115	23.4924
3	15.125	17.9469	17.7595	32.4408	28.7243	29.3769	25.462
4	16.3462	26.8047	29.1298	27.6766	33.7241	25.5799	37.1237
5	18.156	26.9968	19.8213	23.4915	27.1538	28.0938	29.0392
6	23.2736	25.6122	30.6987	27.352	33.6567	36.3934	24.6558
7	23.552	16.3037	26.0715	22.3885	24.7383	22.2154	31.9622
8	14.0805	24.5446	23.4248	23.4248	20.9615	39.5777	29.2555
Mean	18.9385	22.6702	24.387	26.9211	27.3401	29.5322	28.4522
