# Supplementary material for: Study on the Absorption and Immunity Regulation of Simulated Breast Milk Nutrients in Rats
Source: Front Nutr. 2022 Mar 15;9:769846. doi: 10.3389/fnut.2022.769846 (PMC8965348; doi:10.3389/fnut.2022.769846)
Supplement: Supplementary file 2 [file Data_Sheet_2.xlsx]

## Sheet: Food intake 1~5 weeks
	The amount of food intake (g)
		Group 1	Group 2	Group 3	Group 4	Group 5	Group 6	Group 7
	1	91.7	79.5	97.3	88.6	87.7	94	90.3
	2	90.7	86.6	90.9	82.4	90	91.4	86.9
	3	96.3	94.8	87.9	96.2	88	88.9	92.5
	4	89.1	89.5	86.1	82.9	87.8	97.5	86
	5	97.5	88.3	95.1	86	84.6	89.6	83.4
	6	88	90.6	93.5	84.4	83.6	98	93.7
	7	100.2	92.4	85.8	90.7	90.2	91.9	95.2
	8	92.4	85.8	95.4	89.2	85.9	101.3	94.1
1-week	Mean	93.2375	88.4375	91.5	87.55	87.225	94.075	90.2625	4.31076	4.66321	4.48458	4.61426	2.37532	4.44064	4.35068
		Group 1	Group 2	Group 3	Group 4	Group 5	Group 6	Group 7	1.52408	1.64869	1.58554	1.63139	0.839802	1.57	1.5382
	1	164.5	157.9	145.1	144.3	143.2	147	166.3
	2	154.6	138.2	159.1	155.9	149.6	155.5	158.5
	3	175.8	169.2	135.6	147	154.2	143	167.1
	4	142.2	148.1	135.1	153	139.5	158.3	141.7
	5	144.1	147.3	163.9	145.3	142.7	135.2	144.3
	6	137.2	162.1	154.3	150.9	154.3	151.2	174.1
	7	167.9	140.1	144.3	138.7	144.8	160.6	169.1
	8	136.4	135.7	167.5	150.5	135.7	152.9	151.5
2-week	Mean	152.838	149.825	150.613	148.2	145.5	150.463	159.075	15.1068	12.1294	12.442	5.48009	6.71459	8.42343	12.0757
		Group 1	Group 2	Group 3	Group 4	Group 5	Group 6	Group 7	5.34105	4.28839	4.39892	1.93751	2.37397	2.97813	4.2694
	1	180	153.9	162.6	163.4	175.2	173.2	194.6
	2	159.4	146	165.5	166.1	188.3	189.1	171.2
	3	183.4	179.6	149	158.6	164.5	170.3	194.4
	4	156.1	163	164.7	163.2	179.9	198.8	163
	5	151.5	172.7	166.2	171.3	186.9	186.3	169.3
	6	153.6	169.1	174.1	180	177.8	179.9	191
	7	172	153.4	161.8	170.9	187.4	173	190.2
	8	158.5	144	180.8	179.2	173.4	185.2	189.5
3-week	Mean	164.312	160.213	165.588	169.088	179.175	181.975	182.9	12.3855	12.9265	9.28492	7.70388	8.25932	9.71828	12.8144
		Group 1	Group 2	Group 3	Group 4	Group 5	Group 6	Group 7	4.37894	4.57022	3.28272	2.72373	2.92011	3.43593	4.53057
	1	194.4	163.5	172.3	181.4	194.8	186.1	204.6
	2	167.2	148.8	174.8	188.3	179.8	186.5	182.3
	3	200.5	178.2	168.2	167.4	168.4	177.6	206.7
	4	172.1	182	171.7	170.8	178.9	197.1	170.5
	5	164.9	184.8	178.7	168.7	196.3	208.5	177.2
	6	175.3	174.2	192.1	185.6	184.1	185.2	191.2
	7	180	164.9	180	177.9	195.7	182	201.7
	8	189.6	160.8	200.8	187.3	182.3	199.7	195.2
4-week	Mean	180.5	169.65	179.825	178.425	185.037	190.338	191.175
		13.061	12.2432	11.1801	8.5453	9.90035	10.3792	13.3618
		4.61775	4.32864	3.95275	3.02122	3.5003	3.66961	4.72409
		Group 1	Group 2	Group 3	Group 4	Group 5	Group 6	Group 7
	1	208.6	165.2	169.6	200.2	205.6	185.9	209.3
	2	176.3	164.6	184.3	192.2	202.5	191.8	199.5
	3	212.7	192.7	165	181.1	177.2	187.2	217.8
	4	181.5	195.5	184	169	181.3	202.4	192.7
	5	186.1	199.9	179.1	173.5	195.6	220.7	189.2
	6	171.7	188.8	201	187.4	182.5	196.1	203.3
	7	194	181.7	185.8	186.8	205.3	189.2	210.8
	8	202.7	172.3	203	191.2	188.6	213.8	200.5
5-week	Mean	191.7	182.588	183.975	185.175	192.325	198.387	202.887
		15.2384	13.8348	13.34	10.2367	11.4615	12.9042	9.52132
		5.38758	4.89133	4.71641	3.61923	4.05224	4.56232	3.36629
